# Supplementary material for: Rapid Elimination of Aedes aegypti and Culex quinquefasciatus Mosquitoes from Puerco Island, Palawan, Philippines with Odor-Baited Traps
Source: Insects. 2023 Aug 28;14(9):730. doi: 10.3390/insects14090730 (PMC10531793; doi:10.3390/insects14090730)
Supplement: Supplementary file 1 [file insects-14-00730-s001.zip]

Archive with 2 entries (2 files):
- Data S1.xlsx
- Knols et al._Figure S1.pdf
